# Supplementary material for: Effects of Bee Pollen Derived from Acer mono Maxim. or Phellodendron amurense Rupr. on the Lipid Composition of Royal Jelly Secreted by Honeybees
Source: Foods. 2023 Feb 2;12(3):625. doi: 10.3390/foods12030625 (PMC9914857; doi:10.3390/foods12030625)
Supplement: Supplementary file 1 [file foods-12-00625-s001.zip]

Archive with 1 entries (1 files):
- foods-2112478-supplementary.pdf
